# Supplementary material for: Sacbrood viruses and select Lake Sinai virus variants dominated Apis mellifera colonies symptomatic for European foulbrood
Source: Microbiol Spectr. 2024 Jul 9;12(8):e00656-24. doi: 10.1128/spectrum.00656-24 (PMC11302354; doi:10.1128/spectrum.00656-24)
Supplement: Supplemental data 1 — Summary of sequence data generated per individual sample and accessions codes for SRA. [file spectrum.00656-24-s0001.xlsx]

## Sheet: Supp Data File 1
Supplementary Data File 1. Summary of sequence data generated per individual sample and accessions codes for SRA.
libraryID	sequencingBC	BioProject	Biosample	SRA Accession	EFB	Yard	Foraging	Collection date	Total QC Reads	Viral reads	Prokaryotic reads	M. plutonious reads	Eukaryotic reads	Unknown reads (Kaiju)	A. mellifera reads [*genome mapping]
ApisM_MM__10_26_2021_barcode01	Millbraith_barcode01	PRJNA1072075	SAMN39727412	SRR27834943	Negative	Yard B	Holding	2020-06-01	202968	2269	6865	0	18967	173983	167068
ApisM_MM__10_26_2021_barcode02	Millbraith_barcode02	PRJNA1072075	SAMN39727412	SRR27834942	Negative	Yard B	Holding	2020-06-02	201466	1029	5162	0	18384	176278	184870
ApisM_MM__10_26_2021_barcode03	Millbraith_barcode03	PRJNA1072075	SAMN39727412	SRR27834939	Negative	Yard B	Holding	2020-06-03	191616	221	9192	2	12353	169193	170472
ApisM_MM__10_26_2021_barcode04	Millbraith_barcode04	PRJNA1072075	SAMN39727412	SRR27834938	Positive	Yard B	Holding	2020-06-04	255725	4896	9245	11	48803	191664	220528
ApisM_MM__10_26_2021_barcode05	Millbraith_barcode05	PRJNA1072075	SAMN39727412	SRR27834937	Positive	Yard B	Holding	2020-06-05	182651	4990	9839	15	27942	138972	151174
ApisM_MM__10_26_2021_barcode06	Millbraith_barcode06	PRJNA1072075	SAMN39727412	SRR27834936	Positive	Yard B	Holding	2020-06-06	237923	7851	12242	12	46651	170140	196862
ApisM_MM__10_26_2021_barcode07	Millbraith_barcode07	PRJNA1072075	SAMN39727412	SRR27834935	Negative	Yard A	Blueberry	2020-06-07	192210	14731	8555	0	36485	131621	131357
ApisM_MM__10_26_2021_barcode08	Millbraith_barcode08	PRJNA1072075	SAMN39727412	SRR27834934	Negative	Yard A	Blueberry	2020-06-08	157150	3472	7727	0	30706	114479	137799
ApisM_MM__10_26_2021_barcode09	Millbraith_barcode09	PRJNA1072075	SAMN39727412	SRR27834933	Negative	Yard A	Blueberry	2020-06-09	249428	803	10874	0	40404	196034	222439
ApisM_MM__10_26_2021_barcode10	Millbraith_barcode10	PRJNA1072075	SAMN39727412	SRR27834932	Positive	Yard A	Blueberry	2020-06-10	83425	4109	4731	5	14021	60196	58718
ApisM_MM__10_26_2021_barcode11	Millbraith_barcode11	PRJNA1072075	SAMN39727412	SRR27834941	Positive	Yard A	Blueberry	2020-06-11	304916	12263	19907	84	48445	222880	237055
ApisM_MM__10_26_2021_barcode12	Millbraith_barcode12	PRJNA1072075	SAMN39727412	SRR27834940	Positive	Yard A	Blueberry	2020-06-12	116487	6446	9754	11	17322	82279	88105
