# Supplementary material for: Sacbrood viruses and select Lake Sinai virus variants dominated Apis mellifera colonies symptomatic for European foulbrood
Source: Microbiol Spectr. 2024 Jul 9;12(8):e00656-24. doi: 10.1128/spectrum.00656-24 (PMC11302354; doi:10.1128/spectrum.00656-24)
Supplement: Supplemental data 2 — Genome QC info. [file spectrum.00656-24-s0002.xlsx]

## Sheet: Supp Data File 2
Supplementary Data File 2. Summary of the quality (checkV) and taxonomy (Kaiju) of viral metagenome-assembled genomes used in this study, including accession number to both genomes and reads.
genomeID	GenBank Accession (genomes)	BioProject	SRA Accession (reads)	BioSample	Common name	Family	Genus	Species	Variant	Yard	EFB status	Genome Length	gene count	viral genes	host genes	checkv quality	miuvig quality	completeness	completeness method
vMAG:BB_H07_000001	PP830631	PRJNA1072075	SRR27834935	SAMN39727412	Sacbrood Virus	Iflaviridae	Iflavirus	Iflavirus sacbroodi	SBV	Yard A	EFB-	8206	8	3	0	Medium-quality	Genome-fragment	80.41	HMM-based (lower-bound)
vMAG:BB_H07_000003	PP830614	PRJNA1072075	SRR27834935	SAMN39727412	Deformed Wing Virus	Iflaviridae	Iflavirus	Iflavirus aladeformis	DWV A	Yard A	EFB-	10074	3	3	0	High-quality	High-quality	99.48	AAI-based (high-confidence)
vMAG:BB_H07_000006	PP830622	PRJNA1072075	SRR27834935	SAMN39727412	Deformed Wing Virus	Iflaviridae	Iflavirus	Iflavirus aladeformis	DWV B	Yard A	EFB+	6812	4	3	0	Medium-quality	Genome-fragment	64.87	HMM-based (lower-bound)
vMAG:BB_H07_000035	PP830621	PRJNA1072075	SRR27834935	SAMN39727412	Deformed Wing Virus	Iflaviridae	Iflavirus	Iflavirus aladeformis	DWV A/B	Yard A	EFB+	3217	6	2	0	Low-quality	Genome-fragment	29.55	HMM-based (lower-bound)
vMAG:BB_H08_000001	PP830628	PRJNA1072075	SRR27834934	SAMN39727412	Sacbrood Virus	Iflaviridae	Iflavirus	Iflavirus sacbroodi	SBV	Yard A	EFB-	8305	6	3	0	Medium-quality	Genome-fragment	79.54	HMM-based (lower-bound)
vMAG:BB_H08_000002	PP830616	PRJNA1072075	SRR27834934	SAMN39727412	Deformed Wing Virus	Iflaviridae	Iflavirus	Iflavirus aladeformis	DWV A	Yard A	EFB-	7137	9	3	0	Medium-quality	Genome-fragment	68.36	HMM-based (lower-bound)
vMAG:BB_H09_000001	PP830606	PRJNA1072075	SRR27834933	SAMN39727412	Lake Sinai Virus	Sinhaliviridae	Sinaivirus	unclassified Sinaivirus	LSV 2	Yard A	EFB-	4288	5	5	0	Medium-quality	Genome-fragment	72.39	AAI-based (high-confidence)
vMAG:BB_UH10_000001	PP830625	PRJNA1072075	SRR27834932	SAMN39727412	Sacbrood Virus	Iflaviridae	Iflavirus	Iflavirus sacbroodi	SBV	Yard A	EFB+	7905	8	4	0	Medium-quality	Genome-fragment	77.46	HMM-based (lower-bound)
vMAG:BB_UH10_000002	PP830620	PRJNA1072075	SRR27834932	SAMN39727412	Deformed Wing Virus	Iflaviridae	Iflavirus	Iflavirus aladeformis	DWV B	Yard A	EFB-	5630	5	3	0	Medium-quality	Genome-fragment	54.25	HMM-based (lower-bound)
vMAG:BB_UH10_000008	PP830604	PRJNA1072075	SRR27834932	SAMN39727412	Lake Sinai Virus	Sinhaliviridae	Sinaivirus	unclassified Sinaivirus	LSV 3	Yard A	EFB+	3650	2	2	0	Medium-quality	Genome-fragment	61.74	AAI-based (high-confidence)
vMAG:BB_UH10_000015	PP830634	PRJNA1072075	SRR27834932	SAMN39727412	Israel Acute Paralysis Virus	Dicistroviridae	Aparavirus	Aparavirus israelense	IAPV	Yard A	EFB+	3431	9	1	0	Low-quality	Genome-fragment	35.58	HMM-based (lower-bound)
vMAG:BB_UH10_000030	PP830641	PRJNA1072075	SRR27834932	SAMN39727412	Black Queen Cell Virus	Dicistroviridae	Triatovirus	Triatovirus nigereginacellulae	BQCV	Yard A	EFB+	3352	5	1	0	Low-quality	Genome-fragment	34.76	HMM-based (lower-bound)
vMAG:BB_UH10_000053	PP830615	PRJNA1072075	SRR27834932	SAMN39727412	Deformed Wing Virus	Iflaviridae	Iflavirus	Iflavirus aladeformis	DWV B	Yard A	EFB+	6175	4	2	0	Medium-quality	Genome-fragment	59.21	AAI-based (medium-confidence)
vMAG:BB_UH10_000054	PP830624	PRJNA1072075	SRR27834932	SAMN39727412	Deformed Wing Virus	Iflaviridae	Iflavirus	Iflavirus aladeformis	DWV B	Yard A	EFB+	5819	9	3	0	Medium-quality	Genome-fragment	56.07	HMM-based (lower-bound)
vMAG:BB_UH11_000001	PP830629	PRJNA1072075	SRR27834941	SAMN39727412	Sacbrood Virus	Iflaviridae	Iflavirus	Iflavirus sacbroodi	SBV	Yard A	EFB+	8525	5	2	0	High-quality	High-quality	93.38	AAI-based (medium-confidence)
vMAG:BB_UH11_000002	PP830635	PRJNA1072075	SRR27834941	SAMN39727412	Israel Acute Paralysis Virus	Dicistroviridae	Aparavirus	Aparavirus israelense	IAPV	Yard A	EFB+	6645	9	2	0	Medium-quality	Genome-fragment	67.07	HMM-based (lower-bound)
vMAG:BB_UH11_000003	PP830639	PRJNA1072075	SRR27834941	SAMN39727412	Black Queen Cell Virus	Dicistroviridae	Triatovirus	Triatovirus nigereginacellulae	BQCV	Yard A	EFB+	5850	4	3	0	Medium-quality	Genome-fragment	68.42	AAI-based (high-confidence)
vMAG:BB_UH11_000005	PP830617	PRJNA1072075	SRR27834941	SAMN39727412	Deformed Wing Virus	Iflaviridae	Iflavirus	Iflavirus aladeformis	DWV A	Yard A	EFB+	4909	4	2	0	Low-quality	Genome-fragment	46.75	HMM-based (lower-bound)
vMAG:BB_UH11_000011	PP830610	PRJNA1072075	SRR27834941	SAMN39727412	Lake Sinai Virus	Sinhaliviridae	Sinaivirus	unclassified Sinaivirus	LSV 4	Yard A	EFB+	5353	3	3	0	High-quality	High-quality	90.52	AAI-based (high-confidence)
vMAG:BB_UH12_000001	PP830623	PRJNA1072075	SRR27834940	SAMN39727412	Deformed Wing Virus	Iflaviridae	Iflavirus	Iflavirus aladeformis	DWV A	Yard A	EFB+	8868	9	3	0	Medium-quality	Genome-fragment	83.95	HMM-based (lower-bound)
vMAG:BB_UH12_000002	PP830626	PRJNA1072075	SRR27834940	SAMN39727412	Sacbrood Virus	Iflaviridae	Iflavirus	Iflavirus sacbroodi	SBV	Yard A	EFB+	8726	7	3	0	Medium-quality	Genome-fragment	84.08	HMM-based (lower-bound)
vMAG:BB_UH12_000004	PP830638	PRJNA1072075	SRR27834940	SAMN39727412	Black Queen Cell Virus	Dicistroviridae	Triatovirus	Triatovirus nigereginacellulae	BQCV	Yard A	EFB+	5083	5	2	0	Medium-quality	Genome-fragment	51.31	HMM-based (lower-bound)
vMAG:BB_UH12_000006	PP830611	PRJNA1072075	SRR27834940	SAMN39727412	Lake Sinai Virus	Sinhaliviridae	Sinaivirus	unclassified Sinaivirus	LSV 2	Yard A	EFB+	4036	6	4	0	Medium-quality	Genome-fragment	68	HMM-based (lower-bound)
vMAG:BB_UH12_000007	PP830632	PRJNA1072075	SRR27834940	SAMN39727412	Israel Acute Paralysis Virus	Dicistroviridae	Aparavirus	Aparavirus israelense	IAPV	Yard A	EFB+	6143	9	2	0	Medium-quality	Genome-fragment	62.01	HMM-based (lower-bound)
vMAG:BB_UH12_000020	PP830619	PRJNA1072075	SRR27834940	SAMN39727412	Deformed Wing Virus	Iflaviridae	Iflavirus	Iflavirus aladeformis	DWV A/B	Yard A	EFB+	3001	5	1	0	Low-quality	Genome-fragment	27.57	HMM-based (lower-bound)
vMAG:HO_H02_000012	PP830612	PRJNA1072075	SRR27834942	SAMN39727412	Lake Sinai Virus	Sinhaliviridae	Sinaivirus	unclassified Sinaivirus	LSV 3	Yard B	EFB-	3399	4	3	0	Medium-quality	Genome-fragment	57.5	AAI-based (high-confidence)
vMAG:HO_UH04_000001	PP830636	PRJNA1072075	SRR27834938	SAMN39727412	Israel Acute Paralysis Virus	Dicistroviridae	Aparavirus	Aparavirus israelense	IAPV	Yard B	EFB+	8587	11	3	0	Medium-quality	Genome-fragment	86.34	HMM-based (lower-bound)
vMAG:HO_UH04_000018	PP830602	PRJNA1072075	SRR27834938	SAMN39727412	Lake Sinai Virus	Sinhaliviridae	Sinaivirus	unclassified Sinaivirus	LSV	Yard B	EFB+	4253	3	3	0	Medium-quality	Genome-fragment	71.95	AAI-based (high-confidence)
vMAG:HO_UH04_000023	PP830605	PRJNA1072075	SRR27834938	SAMN39727412	Lake Sinai Virus	Sinhaliviridae	Sinaivirus	unclassified Sinaivirus	LSV	Yard B	EFB+	5441	6	6	0	High-quality	High-quality	92.05	AAI-based (high-confidence)
vMAG:HO_UH04_000025	PP830637	PRJNA1072075	SRR27834938	SAMN39727412	Black Queen Cell Virus	Dicistroviridae	Triatovirus	Triatovirus nigereginacellulae	BQCV	Yard B	EFB+	3483	5	2	0	Low-quality	Genome-fragment	35.05	HMM-based (lower-bound)
vMAG:HO_UH05_000001	PP830618	PRJNA1072075	SRR27834937	SAMN39727412	Deformed Wing Virus A	Iflaviridae	Iflavirus	Iflavirus aladeformis	DWV A	Yard B	EFB+	9737	5	4	0	High-quality	High-quality	91.57	HMM-based (lower-bound)
vMAG:HO_UH05_000002	PP830627	PRJNA1072075	SRR27834937	SAMN39727412	Sacbrood Virus	Iflaviridae	Iflavirus	Iflavirus sacbroodi	SBV	Yard B	EFB+	8438	8	4	0	Medium-quality	Genome-fragment	80.82	HMM-based (lower-bound)
vMAG:HO_UH05_000009	PP830608	PRJNA1072075	SRR27834937	SAMN39727412	Lake Sinai Virus	Sinhaliviridae	Sinaivirus	unclassified Sinaivirus	LSV	Yard B	EFB+	3293	5	5	0	Medium-quality	Genome-fragment	59.15	AAI-based (medium-confidence)
vMAG:HO_UH05_000012	PP830640	PRJNA1072075	SRR27834937	SAMN39727412	Black Queen Cell Virus	Dicistroviridae	Triatovirus	Triatovirus nigereginacellulae	BQCV	Yard B	EFB+	3235	5	1	0	Low-quality	Genome-fragment	33.54	HMM-based (lower-bound)
vMAG:HO_UH05_000019	PP830613	PRJNA1072075	SRR27834937	SAMN39727412	Lake Sinai Virus	Sinhaliviridae	Sinaivirus	unclassified Sinaivirus	LSV 8	Yard B	EFB+	4885	7	4	0	Medium-quality	Genome-fragment	82.65	AAI-based (high-confidence)
vMAG:HO_UH05_000034	PP830601	PRJNA1072075	SRR27834937	SAMN39727412	Lake Sinai Virus	Sinhaliviridae	Sinaivirus	unclassified Sinaivirus	LSV 3	Yard B	EFB+	4262	2	1	0	Medium-quality	Genome-fragment	72.28	AAI-based (high-confidence)
vMAG:HO_UH06_000002	PP830603	PRJNA1072075	SRR27834936	SAMN39727412	Lake Sinai Virus	Sinhaliviridae	Sinaivirus	unclassified Sinaivirus	LSV	Yard B	EFB+	5208	7	4	0	Medium-quality	Genome-fragment	88.04	AAI-based (high-confidence)
vMAG:HO_UH06_000005	PP830630	PRJNA1072075	SRR27834936	SAMN39727412	Sacbrood Virus	Iflaviridae	Iflavirus	Iflavirus sacbroodi	SBV	Yard B	EFB+	8791	9	5	0	Medium-quality	Genome-fragment	84.2	HMM-based (lower-bound)
vMAG:HO_UH06_000006	PP830633	PRJNA1072075	SRR27834936	SAMN39727412	Israel Acute Paralysis Virus	Dicistroviridae	Aparavirus	Aparavirus israelense	IAPV	Yard B	EFB+	8196	13	4	0	Medium-quality	Genome-fragment	80.99	HMM-based (lower-bound)
vMAG:HO_UH06_000008	PP830607	PRJNA1072075	SRR27834936	SAMN39727412	Lake Sinai Virus	Sinhaliviridae	Sinaivirus	unclassified Sinaivirus	LSV 8	Yard B	EFB+	3746	3	2	0	Medium-quality	Genome-fragment	63.38	AAI-based (high-confidence)
vMAG:HO_UH06_000014	PP830609	PRJNA1072075	SRR27834936	SAMN39727412	Lake Sinai Virus	Sinhaliviridae	Sinaivirus	unclassified Sinaivirus	LSV	Yard B	EFB+	3480	3	3	0	Medium-quality	Genome-fragment	58.87	AAI-based (high-confidence)
